# Supplementary material for: Reversal of Enantioselectivity in the Conjugate Addition Reaction of Cyclic Enones with the CuOTf/Azolium Catalytic System
Source: Molecules. 2021 Jun 4;26(11):3404. doi: 10.3390/molecules26113404 (PMC8200092; doi:10.3390/molecules26113404)
Supplement: Supplementary file 1 [file molecules-26-03404-s001.zip]

Archive with 1 entries (1 files):
- molecules-1239374-supplementary.pdf
